# Supplementary material for: Local Treatment of Hepatocellular Carcinoma with Oligometastases: A Systematic Review and Meta-Analysis
Source: Cancers (Basel). 2023 Jul 2;15(13):3467. doi: 10.3390/cancers15133467 (PMC10340244; doi:10.3390/cancers15133467)
Supplement: Supplementary file 1 [file cancers-15-03467-s001.zip]

Archive with 1 entries (1 files):
- cancers-2467460-supplementary.pdf
